# Supplementary material for: Sinolatindia petila gen. n. and sp. n. from China (Blattodea, Corydiidae, Latindiinae)
Source: Zookeys. 2016 Jun 7;(596):27–38. doi: 10.3897/zookeys.596.8332 (PMC4926652; doi:10.3897/zookeys.596.8332)
Supplement: XML Treatment for Latindiinae [file zookeys.596.8332-treatment1.xml]

<!DOCTYPE tp:taxon-treatment
  PUBLIC "-//TaxonX//DTD Taxonomic Treatment Publishing DTD v0 20100105//EN" "tax-treatment-NSO.dtd">
<tp:taxon-treatment xmlns:tp="http://www.plazi.org/taxpub"><tp:treatment-meta><kwd-group><label>Taxon classification</label><kwd><named-content content-type="kingdom">Animalia</named-content></kwd><kwd><named-content content-type="order">Blattodea</named-content></kwd><kwd><named-content content-type="family">Corydiidae</named-content></kwd></kwd-group><mixed-citation publication-type="journal"><person-group><name><surname>Qiu</surname><given-names>Lu</given-names></name><name><surname>Che</surname><given-names>Yanli</given-names></name><name><surname>Wang</surname><given-names>Zongqing</given-names></name></person-group><article-title><italic><tp:taxon-name><tp:taxon-name-part taxon-name-part-type="genus">Sinolatindia</tp:taxon-name-part> <tp:taxon-name-part taxon-name-part-type="species">petila</tp:taxon-name-part></tp:taxon-name></italic> gen. n. and sp. n. from China (<tp:taxon-name><tp:taxon-name-part taxon-name-part-type="order">Blattodea</tp:taxon-name-part></tp:taxon-name>, <tp:taxon-name><tp:taxon-name-part taxon-name-part-type="family">Corydiidae</tp:taxon-name-part></tp:taxon-name>, <tp:taxon-name><tp:taxon-name-part taxon-name-part-type="subfamily">Latindiinae</tp:taxon-name-part></tp:taxon-name>)</article-title><source>Zookeys</source><day>7</day><month>6</month><year>2016</year><volume>2016</volume><issue>596</issue><fpage>27</fpage><lpage>38</lpage><pub-id pub-id-type="doi">10.3897/zookeys.596.8332</pub-id></mixed-citation></tp:treatment-meta><tp:nomenclature><label>Subfamily</label><tp:taxon-name>
            <tp:taxon-name-part taxon-name-part-type="subfamily">Latindiinae</tp:taxon-name-part>
          </tp:taxon-name><tp:taxon-authority>Handlirsch, 1925</tp:taxon-authority><tp:nomenclature-citation-list><tp:nomenclature-citation><tp:taxon-name>
                <tp:taxon-name-part taxon-name-part-type="subfamily">Latindiinae</tp:taxon-name-part>
              </tp:taxon-name><comment>Handlirsch, 1925: 491, designated subfamily with one male <tp:taxon-name><tp:taxon-name-part taxon-name-part-type="genus">Latindia</tp:taxon-name-part></tp:taxon-name> sp., mentioning <tp:taxon-name><tp:taxon-name-part taxon-name-part-type="genus">Latindia</tp:taxon-name-part></tp:taxon-name> and <tp:taxon-name><tp:taxon-name-part taxon-name-part-type="genus">Paralatindia</tp:taxon-name-part></tp:taxon-name> as examples; <xref ref-type="bibr" rid="B23">Rehn 1951</xref>: 29; <xref ref-type="bibr" rid="B25">Roth and Slifer 1973</xref>: 23; <xref ref-type="bibr" rid="B28">Roth 2003</xref>: 34, cited as “<tp:taxon-name><tp:taxon-name-part taxon-name-part-type="subfamily">Latindiinae</tp:taxon-name-part></tp:taxon-name> Beier”; <xref ref-type="bibr" rid="B17">Pellens and Grandcolas 2008</xref>: 18; <xref ref-type="bibr" rid="B5">Djernæs et al. 2015</xref>: 297.</comment></tp:nomenclature-citation><tp:nomenclature-citation><tp:taxon-name>
                <tp:taxon-name-part taxon-name-part-type="family">Latindiidae</tp:taxon-name-part>
              </tp:taxon-name><comment>Brues &amp; Melander, 1932: 81, key to order <tp:taxon-name><tp:taxon-name-part taxon-name-part-type="order">Blattariae</tp:taxon-name-part></tp:taxon-name>; <xref ref-type="bibr" rid="B19">Princis 1960</xref>: 437; <xref ref-type="bibr" rid="B20">Princis 1963</xref>: 98, catalogue.</comment></tp:nomenclature-citation><tp:nomenclature-citation><tp:taxon-name>
                <tp:taxon-name-part taxon-name-part-type="subfamily">Corydiinae</tp:taxon-name-part>
              </tp:taxon-name><comment>Hebard, 1917: 205; <xref ref-type="bibr" rid="B11">Karny 1921</xref>: 191; <xref ref-type="bibr" rid="B24">Rehn and Hebard 1927</xref>: 280; <xref ref-type="bibr" rid="B2">Bruijining 1959</xref>: 18.</comment></tp:nomenclature-citation></tp:nomenclature-citation-list></tp:nomenclature><tp:treatment-sec sec-type="type genus"><title>Type genus.</title><p>
            <italic><tp:taxon-name><tp:taxon-name-part taxon-name-part-type="genus">Latindia</tp:taxon-name-part></tp:taxon-name></italic> Stål, 1860</p></tp:treatment-sec><tp:treatment-sec sec-type="remarks"><title>Remarks.</title><p>Based on former studies (<xref ref-type="bibr" rid="B6">Handlirsch 1925</xref>; <xref ref-type="bibr" rid="B4">Brues and Meander 1932</xref>; <xref ref-type="bibr" rid="B23">Rehn 1951</xref>), the <tp:taxon-name><tp:taxon-name-part taxon-name-part-type="subfamily">Latindiinae</tp:taxon-name-part></tp:taxon-name> is characterized as follows: body small, delicate, legs sparsely with spines, cerci long, subgenital plate of female valved or seam divided, venation simple or less branched, tegmina with an irregular network of large cells made by the cross veins, wings with venation reduced but not as extreme as in <tp:taxon-name><tp:taxon-name-part taxon-name-part-type="subfamily">Holocompsinae</tp:taxon-name-part></tp:taxon-name>.</p><p>This subfamily is badly in need of revision. First, recent molecular phylogenetic studies (<xref ref-type="bibr" rid="B5">Djernæs et al. 2015</xref>; <xref ref-type="bibr" rid="B15">Legendre et al. 2015</xref>) suggest that the subfamily may be more closely related to <tp:taxon-name><tp:taxon-name-part taxon-name-part-type="family">Nocticolidae</tp:taxon-name-part></tp:taxon-name> than other <tp:taxon-name><tp:taxon-name-part taxon-name-part-type="family">Corydiidae</tp:taxon-name-part></tp:taxon-name>. Second, although <xref ref-type="bibr" rid="B20">Princis (1963)</xref><!--PageBreak--> listed twelve genera in <tp:taxon-name><tp:taxon-name-part taxon-name-part-type="family">Latindiidae</tp:taxon-name-part></tp:taxon-name> (now <tp:taxon-name><tp:taxon-name-part taxon-name-part-type="subfamily">Latindiinae</tp:taxon-name-part></tp:taxon-name>), the validity of these genera has not been verified. What’s more, <xref ref-type="bibr" rid="B28">Roth (2003)</xref> moved the twelve genera listed in <xref ref-type="bibr" rid="B20">Princis (1963)</xref> out of <tp:taxon-name><tp:taxon-name-part taxon-name-part-type="subfamily">Latindiinae</tp:taxon-name-part></tp:taxon-name>, and kept ten of them in <tp:taxon-name><tp:taxon-name-part taxon-name-part-type="family">Polyphagidae</tp:taxon-name-part></tp:taxon-name> (now <tp:taxon-name><tp:taxon-name-part taxon-name-part-type="family">Corydiidae</tp:taxon-name-part></tp:taxon-name>) as subfamily undetermined. This management is also unreasonable, which made <tp:taxon-name><tp:taxon-name-part taxon-name-part-type="subfamily">Latindiinae</tp:taxon-name-part></tp:taxon-name> without any genera. Third, the definition of <tp:taxon-name><tp:taxon-name-part taxon-name-part-type="subfamily">Latindiinae</tp:taxon-name-part></tp:taxon-name> is too simple, a careful study on the type genus especially the male genitalia must be done to redefine <tp:taxon-name><tp:taxon-name-part taxon-name-part-type="subfamily">Latindiinae</tp:taxon-name-part></tp:taxon-name>.</p></tp:treatment-sec><ref-list><ref id="B23"><mixed-citation xmlns:xlink="http://www.w3.org/1999/xlink" xlink:type="simple">
          <person-group><name name-style="western"><surname>Rehn</surname><given-names>JAG</given-names></name></person-group> (<year>1951</year>) <article-title>Classification of the <tp:taxon-name><tp:taxon-name-part taxon-name-part-type="suborder">Blattaria</tp:taxon-name-part></tp:taxon-name> as indicated by their wings (<tp:taxon-name><tp:taxon-name-part taxon-name-part-type="order">Orthoptera</tp:taxon-name-part></tp:taxon-name>).</article-title> <source>Memoirs of the American Entomological Society</source> <volume>14</volume>: <fpage>1</fpage>–<lpage>129</lpage>.</mixed-citation></ref><ref id="B25"><mixed-citation xmlns:xlink="http://www.w3.org/1999/xlink" xlink:type="simple">
          <person-group><name name-style="western"><surname>Roth</surname><given-names>LM</given-names></name><name name-style="western"><surname>Slifer</surname><given-names>EH</given-names></name></person-group> (<year>1973</year>) <article-title>Spheroid sense organs on the cerci of polyphagid cockroaches (<tp:taxon-name><tp:taxon-name-part taxon-name-part-type="suborder">Blattaria</tp:taxon-name-part></tp:taxon-name>: <tp:taxon-name><tp:taxon-name-part taxon-name-part-type="family">Polyphagidae</tp:taxon-name-part></tp:taxon-name>).</article-title> <source>International Journal of Insect Morphology and Embryology</source> <volume>2</volume>(<issue>1</issue>): <fpage>13</fpage>–<lpage>24</lpage>. doi: <ext-link xlink:type="simple" ext-link-type="doi" xlink:href="10.1016/0020-7322(73)90003-2">10.1016/0020-7322(73)90003-2</ext-link></mixed-citation></ref><ref id="B28"><mixed-citation xmlns:xlink="http://www.w3.org/1999/xlink" xlink:type="simple">
          <person-group><name name-style="western"><surname>Roth</surname><given-names>LM</given-names></name></person-group> (<year>2003</year>) <article-title>Systematics and phylogeny of cockroaches (<tp:taxon-name><tp:taxon-name-part taxon-name-part-type="superorder">Dictyoptera</tp:taxon-name-part></tp:taxon-name>: <tp:taxon-name><tp:taxon-name-part taxon-name-part-type="suborder">Blattaria</tp:taxon-name-part></tp:taxon-name>).</article-title> <source>Oriental Insects</source> <volume>37</volume>: <fpage>1</fpage>–<lpage>186</lpage>. doi: <ext-link xlink:type="simple" ext-link-type="doi" xlink:href="10.1080/00305316.2003.10417344">10.1080/00305316.2003.10417344</ext-link></mixed-citation></ref><ref id="B17"><mixed-citation xmlns:xlink="http://www.w3.org/1999/xlink" xlink:type="simple">
          <person-group><name name-style="western"><surname>Pellens</surname><given-names>R</given-names></name><name name-style="western"><surname>Grandcolas</surname><given-names>P</given-names></name></person-group> (<year>2008</year>) <article-title>Catalogue of <tp:taxon-name><tp:taxon-name-part taxon-name-part-type="suborder">Blattaria</tp:taxon-name-part></tp:taxon-name> (<tp:taxon-name><tp:taxon-name-part taxon-name-part-type="class">Insecta</tp:taxon-name-part></tp:taxon-name>) from Brazil.</article-title> <source>Zootaxa</source> <volume>1709</volume>: <fpage>1</fpage>–<lpage>109</lpage>.</mixed-citation></ref><ref id="B5"><mixed-citation xmlns:xlink="http://www.w3.org/1999/xlink" xlink:type="simple">
          <person-group><name name-style="western"><surname>Djernæs</surname><given-names>M</given-names></name><name name-style="western"><surname>Klass</surname><given-names>KD</given-names></name><name name-style="western"><surname>Eggleton</surname><given-names>P</given-names></name></person-group> (<year>2015</year>) <article-title>Identifying possible sister groups of <tp:taxon-name><tp:taxon-name-part taxon-name-part-type="family">Cryptocercidae</tp:taxon-name-part></tp:taxon-name> + <tp:taxon-name><tp:taxon-name-part taxon-name-part-type="order">Isoptera</tp:taxon-name-part></tp:taxon-name>: A combined molecular and morphological phylogeny of <tp:taxon-name><tp:taxon-name-part taxon-name-part-type="superorder">Dictyoptera</tp:taxon-name-part></tp:taxon-name>.</article-title> <source>Molecular Phylogenetics and Evolution</source> <volume>84</volume>: <fpage>284</fpage>–<lpage>303</lpage>. doi: <ext-link xlink:type="simple" ext-link-type="doi" xlink:href="10.1016/j.ympev.2014.08.019">10.1016/j.ympev.2014.08.019</ext-link></mixed-citation></ref><ref id="B19"><mixed-citation xmlns:xlink="http://www.w3.org/1999/xlink" xlink:type="simple">
          <person-group><name name-style="western"><surname>Princis</surname><given-names>K</given-names></name></person-group> (<year>1960</year>) <article-title>Zur systematik der Blattarien.</article-title> <source>Eos</source> <volume>36</volume>(<issue>4</issue>): <fpage>427</fpage>–<lpage>449</lpage>.</mixed-citation></ref><ref id="B20"><mixed-citation xmlns:xlink="http://www.w3.org/1999/xlink" xlink:type="simple">
          <person-group><name name-style="western"><surname>Princis</surname><given-names>K</given-names></name></person-group> (<year>1963</year>) <article-title><tp:taxon-name><tp:taxon-name-part taxon-name-part-type="order">Blattariae</tp:taxon-name-part></tp:taxon-name>: Suborde <tp:taxon-name><tp:taxon-name-part taxon-name-part-type="superfamily">Polyphagoidea</tp:taxon-name-part></tp:taxon-name>: Fam.: <tp:taxon-name><tp:taxon-name-part taxon-name-part-type="family">Homoeogamiidae</tp:taxon-name-part></tp:taxon-name>, <tp:taxon-name><tp:taxon-name-part taxon-name-part-type="family">Euthyrrhaphidae</tp:taxon-name-part></tp:taxon-name>, <tp:taxon-name><tp:taxon-name-part taxon-name-part-type="family">Latindiidae</tp:taxon-name-part></tp:taxon-name>, <tp:taxon-name><tp:taxon-name-part taxon-name-part-type="family">Anacompsidae</tp:taxon-name-part></tp:taxon-name>, <tp:taxon-name><tp:taxon-name-part taxon-name-part-type="family">Atticolidae</tp:taxon-name-part></tp:taxon-name>, <tp:taxon-name><tp:taxon-name-part taxon-name-part-type="family">Attaphilidae</tp:taxon-name-part></tp:taxon-name>; Subordo <tp:taxon-name><tp:taxon-name-part taxon-name-part-type="superfamily">Blaberoidea</tp:taxon-name-part></tp:taxon-name>: Fam. <tp:taxon-name><tp:taxon-name-part taxon-name-part-type="family">Blaberidae</tp:taxon-name-part></tp:taxon-name>.</article-title> In: <person-group><name name-style="western"><surname>Beier</surname><given-names>M</given-names></name></person-group> (<role>Ed.</role>) <issue-title>Orthopterorum Catalogus.</issue-title> <source>Pars 4. Uitgeverij Dr. W. Junk, ’s-Gravenhage</source>, <fpage>77</fpage>–<lpage>172</lpage>.</mixed-citation></ref><ref id="B11"><mixed-citation xmlns:xlink="http://www.w3.org/1999/xlink" xlink:type="simple">
          <person-group><name name-style="western"><surname>Karny</surname><given-names>H</given-names></name></person-group> (<year>1921</year>) <article-title>Zur Systematik der Orthopteroiden Insekten.</article-title> <source>Treubia</source> <volume>1</volume>: <fpage>163</fpage>–<lpage>269</lpage>.</mixed-citation></ref><ref id="B24"><mixed-citation xmlns:xlink="http://www.w3.org/1999/xlink" xlink:type="simple">
          <person-group><name name-style="western"><surname>Rehn</surname><given-names>JAG</given-names></name><name name-style="western"><surname>Hebard</surname><given-names>M</given-names></name></person-group> (<year>1927</year>) <article-title>The <tp:taxon-name><tp:taxon-name-part taxon-name-part-type="order">Orthoptera</tp:taxon-name-part></tp:taxon-name> of the West Indies. Number 1. <tp:taxon-name><tp:taxon-name-part taxon-name-part-type="family">Blattidae</tp:taxon-name-part></tp:taxon-name>.</article-title> <source>Bulletin of the American Museum of Natural History</source> <volume>54</volume>: <fpage>1</fpage>–<lpage>20</lpage>.</mixed-citation></ref><ref id="B2"><mixed-citation xmlns:xlink="http://www.w3.org/1999/xlink" xlink:type="simple">
          <person-group><name name-style="western"><surname>Bruijining</surname><given-names>CFA</given-names></name></person-group> (<year>1959</year>) <article-title>The <tp:taxon-name><tp:taxon-name-part taxon-name-part-type="family">Blattidae</tp:taxon-name-part></tp:taxon-name> of Surinam.</article-title> <source>Studies on the Fauna of Suriname and other Guyanas</source> <volume>2</volume>(<issue>4</issue>): <fpage>1</fpage>–<lpage>103</lpage>.</mixed-citation></ref><ref id="B6"><mixed-citation xmlns:xlink="http://www.w3.org/1999/xlink" xlink:type="simple">
          <person-group><name name-style="western"><surname>Handlirsch</surname><given-names>A</given-names></name></person-group> (<year>1925</year>) <article-title>Geschichte, Literatur, Technik, Paläontologie, Phylogenie und Systematik der Insekten.</article-title> In: <person-group><name name-style="western"><surname>Schröder</surname><given-names>C</given-names></name></person-group> (<role>Ed.</role>) <source>Handbuch der Entomologie. Band III.</source> <publisher-name>Gustav Fischer</publisher-name>, <publisher-loc>Jena</publisher-loc>, <size units="page">1201 pp</size>.</mixed-citation></ref><ref id="B4"><mixed-citation xmlns:xlink="http://www.w3.org/1999/xlink" xlink:type="simple">
          <person-group><name name-style="western"><surname>Brues</surname><given-names>CTT</given-names></name><name name-style="western"><surname>Melander</surname><given-names>AL</given-names></name></person-group> (<year>1932</year>) <article-title>Classification of insects. A key to the known families of insects and other terrestrial arthropods.</article-title> <source>Bulletin of the Museum of Comparative Zoology at Harvard College</source> <volume>73</volume>: <lpage>672</lpage>.</mixed-citation></ref><ref id="B15"><mixed-citation xmlns:xlink="http://www.w3.org/1999/xlink" xlink:type="simple">
          <person-group><name name-style="western"><surname>Legendre</surname><given-names>F</given-names></name><name name-style="western"><surname>Nel</surname><given-names>A</given-names></name><name name-style="western"><surname>Svenson</surname><given-names>GJ</given-names></name><name name-style="western"><surname>Robillard</surname><given-names>T</given-names></name><name name-style="western"><surname>Pellens</surname><given-names>R</given-names></name><name name-style="western"><surname>Grandcolas</surname><given-names>P</given-names></name></person-group> (<year>2015</year>) <article-title>Phylogeny of <tp:taxon-name><tp:taxon-name-part taxon-name-part-type="superorder">Dictyoptera</tp:taxon-name-part></tp:taxon-name>: Dating the Origin of Cockroaches, Praying Mantises and Termites with Molecular Data and Controlled Fossil Evidence.</article-title> <source>PLoS ONE</source> <volume>10</volume>(<issue>7</issue>): <elocation-id>e0130127</elocation-id>. doi: <ext-link xlink:type="simple" ext-link-type="doi" xlink:href="10.1371/journal.pone.0130127">10.1371/journal.pone.0130127</ext-link></mixed-citation></ref></ref-list></tp:taxon-treatment>
