# Supplementary material for: Sinolatindia petila gen. n. and sp. n. from China (Blattodea, Corydiidae, Latindiinae)
Source: Zookeys. 2016 Jun 7;(596):27–38. doi: 10.3897/zookeys.596.8332 (PMC4926652; doi:10.3897/zookeys.596.8332)
Supplement: XML Treatment for Sinolatindia [file zookeys.596.8332-treatment2.xml]

<!DOCTYPE tp:taxon-treatment
  PUBLIC "-//TaxonX//DTD Taxonomic Treatment Publishing DTD v0 20100105//EN" "tax-treatment-NSO.dtd">
<tp:taxon-treatment xmlns:tp="http://www.plazi.org/taxpub"><tp:treatment-meta><kwd-group><label>Taxon classification</label><kwd><named-content content-type="kingdom">Animalia</named-content></kwd><kwd><named-content content-type="order">Blattodea</named-content></kwd><kwd><named-content content-type="family">Corydiidae</named-content></kwd></kwd-group><mixed-citation publication-type="journal"><person-group><name><surname>Qiu</surname><given-names>Lu</given-names></name><name><surname>Che</surname><given-names>Yanli</given-names></name><name><surname>Wang</surname><given-names>Zongqing</given-names></name></person-group><article-title><italic><tp:taxon-name><tp:taxon-name-part taxon-name-part-type="genus">Sinolatindia</tp:taxon-name-part> <tp:taxon-name-part taxon-name-part-type="species">petila</tp:taxon-name-part></tp:taxon-name></italic> gen. n. and sp. n. from China (<tp:taxon-name><tp:taxon-name-part taxon-name-part-type="order">Blattodea</tp:taxon-name-part></tp:taxon-name>, <tp:taxon-name><tp:taxon-name-part taxon-name-part-type="family">Corydiidae</tp:taxon-name-part></tp:taxon-name>, <tp:taxon-name><tp:taxon-name-part taxon-name-part-type="subfamily">Latindiinae</tp:taxon-name-part></tp:taxon-name>)</article-title><source>Zookeys</source><day>7</day><month>6</month><year>2016</year><volume>2016</volume><issue>596</issue><fpage>27</fpage><lpage>38</lpage><pub-id pub-id-type="doi">10.3897/zookeys.596.8332</pub-id></mixed-citation></tp:treatment-meta><tp:nomenclature><label>Genus</label><tp:taxon-name>
            <tp:taxon-name-part taxon-name-part-type="genus">Sinolatindia</tp:taxon-name-part>
            <object-id xmlns:xlink="http://www.w3.org/1999/xlink" content-type="zoobank" xlink:type="simple">http://zoobank.org/14E2B5FE-322F-42BF-8BA5-E2C253129AB2</object-id>
          </tp:taxon-name><tp:taxon-status xmlns:xlink="http://www.w3.org/1999/xlink" xlink:type="simple">gen. n.</tp:taxon-status><tp:nomenclature-citation-list><tp:nomenclature-citation><tp:taxon-name>
            <tp:taxon-name-part taxon-name-part-type="genus">Sinolatindia</tp:taxon-name-part>
            <object-id xmlns:xlink="http://www.w3.org/1999/xlink" content-type="zoobank" xlink:type="simple">http://zoobank.org/14E2B5FE-322F-42BF-8BA5-E2C253129AB2</object-id>
          </tp:taxon-name><comment>纤蠊属</comment></tp:nomenclature-citation></tp:nomenclature-citation-list></tp:nomenclature><tp:treatment-sec sec-type="type species"><title>Type species.</title><p>
            <italic><tp:taxon-name><tp:taxon-name-part taxon-name-part-type="genus">Sinolatindia</tp:taxon-name-part> <tp:taxon-name-part taxon-name-part-type="species">petila</tp:taxon-name-part></tp:taxon-name></italic> sp. n. 素色纤蠊</p></tp:treatment-sec><tp:treatment-sec sec-type="diagnosis"><title>Diagnosis.</title><p>
            <bold>Male.</bold> Small size, form elongate elliptical. Body flat, gracile, pubescent. Head transversely triangular, eyes wide apart, interocular space greater than the distance between antennal sockets, ocelli missing. Pronotum suboval, pubescent. Front femur short and robust, type C<sub>1</sub> spination (Fig. <xref ref-type="fig" rid="F4">4C</xref>), tarsal claws symmetrical, serrated. Tegmina and wings fully developed, right tegmen with wide, hyaline zone, <abbrev xmlns:xlink="http://www.w3.org/1999/xlink" xlink:title="cubitus anterior" xlink:type="simple">CuA</abbrev> of wings with 2-3 branches. Supra-anal plate symmetrical, transverse, cerci long. Subgenital plate simple, styli similar. Genitalia complex, with a very elongate L3.</p><p>This genus is very close to the type genus <italic><tp:taxon-name><tp:taxon-name-part taxon-name-part-type="genus">Latindia</tp:taxon-name-part></tp:taxon-name></italic> Stål, 1860. We have examined the type specimen of <italic><tp:taxon-name><tp:taxon-name-part taxon-name-part-type="genus">Latindia</tp:taxon-name-part> <tp:taxon-name-part taxon-name-part-type="species">maurella</tp:taxon-name-part></tp:taxon-name></italic> Stål, 1860 (Fig. <xref ref-type="fig" rid="F2">2G–I</xref>. Deposited in <named-content xmlns:xlink="http://www.w3.org/1999/xlink" content-type="dwc:institutional_code" xlink:type="simple">NRM</named-content>, the type species of <italic><tp:taxon-name><tp:taxon-name-part taxon-name-part-type="genus">Latindia</tp:taxon-name-part></tp:taxon-name></italic>) and one <italic><tp:taxon-name><tp:taxon-name-part taxon-name-part-type="genus">Latindia</tp:taxon-name-part> <tp:taxon-name-part taxon-name-part-type="species">dohrniana</tp:taxon-name-part></tp:taxon-name></italic> Saussure &amp; Zehntner, 1894 (Fig. <xref ref-type="fig" rid="F2">2C–D</xref>. Deposited in <named-content xmlns:xlink="http://www.w3.org/1999/xlink" content-type="dwc:institutional_code" xlink:type="simple">NRM</named-content>, determined by Rehn in 1930). Along with the descriptions (<xref ref-type="bibr" rid="B24">Rehn and Hebard 1927</xref>; <xref ref-type="bibr" rid="B22">Rehn 1937</xref>, <xref ref-type="bibr" rid="B23">1951</xref>), it was found that <italic><tp:taxon-name><tp:taxon-name-part taxon-name-part-type="genus">Sinolatindia</tp:taxon-name-part></tp:taxon-name></italic> can be distinguished from <italic><tp:taxon-name><tp:taxon-name-part taxon-name-part-type="genus">Latindia</tp:taxon-name-part></tp:taxon-name></italic> by the following characters: 1) pronotum subtransparent, disc without a Y-shaped sulcation (Fig. <xref ref-type="fig" rid="F2">2A</xref>), whilst in <italic><tp:taxon-name><tp:taxon-name-part taxon-name-part-type="genus">Latindia</tp:taxon-name-part></tp:taxon-name></italic>, pronotum rough, median with a distinct Y-shaped sulcation (Fig. <xref ref-type="fig" rid="F2">2C</xref>); 2) right tegmen with a hyaline area (Fig. <xref ref-type="fig" rid="F4">4G</xref>), while not with a hyaline area in <italic><tp:taxon-name><tp:taxon-name-part taxon-name-part-type="genus">Latindia</tp:taxon-name-part></tp:taxon-name></italic> (Rehn &amp; Hebard, 1927); 3) in tegmina, <abbrev xmlns:xlink="http://www.w3.org/1999/xlink" xlink:title="cubitus anterior" xlink:type="simple">CuA</abbrev> with transverse branches that generally parallel with <abbrev xmlns:xlink="http://www.w3.org/1999/xlink" xlink:title="cubitus anterior" xlink:type="simple">CuA</abbrev> (Fig. <xref ref-type="fig" rid="F4">4F–G</xref>), while branches of <abbrev xmlns:xlink="http://www.w3.org/1999/xlink" xlink:title="cubitus anterior" xlink:type="simple">CuA</abbrev> are oblique, paralleled to each other in <italic><tp:taxon-name><tp:taxon-name-part taxon-name-part-type="genus">Latindia</tp:taxon-name-part></tp:taxon-name></italic> (Fig. <xref ref-type="fig" rid="F2">2L</xref>). In addition, <italic><tp:taxon-name><tp:taxon-name-part taxon-name-part-type="genus">Latindia</tp:taxon-name-part></tp:taxon-name></italic> is restricted to north and south America, while <italic><tp:taxon-name><tp:taxon-name-part taxon-name-part-type="genus">Sinolatindia</tp:taxon-name-part></tp:taxon-name></italic> gen. n. is found in East Asia.</p><p>This genus may be confused with <italic><tp:taxon-name><tp:taxon-name-part taxon-name-part-type="genus">Homopteroidea</tp:taxon-name-part></tp:taxon-name></italic>, both of which have hyaline part of right tegmen and serrated tarsal claws, and all distributed in Oriental Region. <italic><tp:taxon-name><tp:taxon-name-part taxon-name-part-type="genus">Homopteroidea</tp:taxon-name-part></tp:taxon-name></italic> used to be determined as a member of <tp:taxon-name><tp:taxon-name-part taxon-name-part-type="family">Latindiidae</tp:taxon-name-part></tp:taxon-name> (<xref ref-type="bibr" rid="B20">Princis 1963</xref>), but <xref ref-type="bibr" rid="B26">Roth (1995a</xref>, <xref ref-type="bibr" rid="B28">2003</xref>) treated it as subfamily undetermined. We have examined some <italic><tp:taxon-name><tp:taxon-name-part taxon-name-part-type="genus">Homopteroidea</tp:taxon-name-part></tp:taxon-name></italic> collections that were studied by Roth (all deposited in <named-content xmlns:xlink="http://www.w3.org/1999/xlink" content-type="dwc:institutional_code" xlink:type="simple">OUM</named-content>) and in combination with the description (<xref ref-type="bibr" rid="B26">Roth 1995a</xref>), we found <italic><tp:taxon-name><tp:taxon-name-part taxon-name-part-type="genus">Sinolatindia</tp:taxon-name-part></tp:taxon-name></italic> can be distinguished from <italic><tp:taxon-name><tp:taxon-name-part taxon-name-part-type="genus">Homopteroidea</tp:taxon-name-part></tp:taxon-name></italic> by the following characters: 1) head wide, vertex nearly truncated (Figs <xref ref-type="fig" rid="F2">2B</xref>, <xref ref-type="fig" rid="F4">4A</xref>), without ocelli (Fig. <xref ref-type="fig" rid="F4">4A</xref>), while head long, vertex round, with <!--PageBreak-->reduced ocelli (Fig. <xref ref-type="fig" rid="F2">2F</xref>) in <italic><tp:taxon-name><tp:taxon-name-part taxon-name-part-type="genus">Homopteroidea</tp:taxon-name-part></tp:taxon-name></italic>; 2) body subtransparent, pubescent, while body horny, smooth and shining, sometimes with a few setae in <italic><tp:taxon-name><tp:taxon-name-part taxon-name-part-type="genus">Homopteroidea</tp:taxon-name-part></tp:taxon-name></italic>; 3) venation of tegmina and wings not distinct, right tegmen without presutural vein and presutural zone, but with a large transparent part, the boundary between the colored part and transparent part unclear (Fig. <xref ref-type="fig" rid="F4">4G</xref>), while venation clear with dark coloration, presutural vein present, right tegmen with a hyaline presutural zone (Fig. <xref ref-type="fig" rid="F2">2J–K</xref>, except in <italic><tp:taxon-name><tp:taxon-name-part taxon-name-part-type="genus">Homopteroidea</tp:taxon-name-part> <tp:taxon-name-part taxon-name-part-type="species">aberrans</tp:taxon-name-part></tp:taxon-name></italic>, see <xref ref-type="bibr" rid="B26">Roth 1995a</xref> and <xref ref-type="bibr" rid="B27">1995b</xref>) in <italic><tp:taxon-name><tp:taxon-name-part taxon-name-part-type="genus">Homopteroidea</tp:taxon-name-part></tp:taxon-name></italic>; 4) left phallomere with L3 very elongate, apex curved (Fig. <xref ref-type="fig" rid="F5">5B–C</xref>), while L3 short, apex usually like a sickle (Fig. <xref ref-type="fig" rid="F5">5E–F</xref>) in <italic><tp:taxon-name><tp:taxon-name-part taxon-name-part-type="genus">Homopteroidea</tp:taxon-name-part></tp:taxon-name></italic>.</p><p>
            <bold>Female.</bold> Unknown.</p></tp:treatment-sec><tp:treatment-sec sec-type="distribution"><title>Distribution.</title><p>China (Yunnan).</p><!--PageBreak--><!--PageBreak--></tp:treatment-sec><tp:treatment-sec sec-type="etymology"><title>Etymology.</title><p>This generic epithet comes from the Latin word “<italic>Sino</italic>” and “<italic>Latindia</italic>”. “<italic>Sino</italic>” refers to China, “<italic>Latindia</italic>” in reference to the genus being similar to the Latin American genus <italic><tp:taxon-name><tp:taxon-name-part taxon-name-part-type="genus">Latindia</tp:taxon-name-part></tp:taxon-name></italic>.</p></tp:treatment-sec><tp:treatment-sec sec-type="remarks"><title>Remarks.</title><p>This genus contains all the diagnostic characters of <tp:taxon-name><tp:taxon-name-part taxon-name-part-type="subfamily">Latindiinae</tp:taxon-name-part></tp:taxon-name>. It also quite resembles <italic><tp:taxon-name><tp:taxon-name-part taxon-name-part-type="genus">Latindia</tp:taxon-name-part></tp:taxon-name></italic>. Both of the genera hold in common the following characters: 1) body small, form elongate elliptical, very flat, pubescent; 2) head transversely triangle, eyes wide apart, ocelli absent (Fig. <xref ref-type="fig" rid="F2">2B, D</xref>); 3) pronotum suboval, with hind margin truncated (Fig. <xref ref-type="fig" rid="F2">2A, C</xref>); 4) femur stout; arolia absent; 5) tegmina with irregular network of large cells made by cross veins, <abbrev xmlns:xlink="http://www.w3.org/1999/xlink" xlink:title="subcosta" xlink:type="simple">Sc</abbrev> without branches, wings with venation slightly reduced, only the first <abbrev xmlns:xlink="http://www.w3.org/1999/xlink" xlink:title="anal posterior" xlink:type="simple">AP</abbrev> (known as axillary in <xref ref-type="bibr" rid="B23">Rehn 1951</xref>) branched. Based on <xref ref-type="bibr" rid="B23">Rehn (1951)</xref>, this genus should belong to tribe <tp:taxon-name><tp:taxon-name-part taxon-name-part-type="tribe">Latindiini</tp:taxon-name-part></tp:taxon-name> whose <abbrev xmlns:xlink="http://www.w3.org/1999/xlink" xlink:title="subcosta" xlink:type="simple">Sc</abbrev> of tegmen is free from <abbrev xmlns:xlink="http://www.w3.org/1999/xlink" xlink:title="radius" xlink:type="simple">R</abbrev>, and <abbrev xmlns:xlink="http://www.w3.org/1999/xlink" xlink:title="media" xlink:type="simple">M</abbrev> is stalked basally with <abbrev xmlns:xlink="http://www.w3.org/1999/xlink" xlink:title="cubitus anterior" xlink:type="simple">CuA</abbrev>, thus this tribe current with two genera, viz. <italic><tp:taxon-name><tp:taxon-name-part taxon-name-part-type="genus">Latindia</tp:taxon-name-part></tp:taxon-name></italic> and <italic><tp:taxon-name><tp:taxon-name-part taxon-name-part-type="genus">Sinolatindia</tp:taxon-name-part></tp:taxon-name></italic>.</p></tp:treatment-sec><tp:treatment-sec><!--Section generated to contain objects referenced in tp:taxon-treatment.--><fig id="F4" position="float" orientation="portrait"><label>Figure 4.</label><caption><p>Features of <italic><tp:taxon-name><tp:taxon-name-part taxon-name-part-type="genus">Sinolatindia</tp:taxon-name-part> <tp:taxon-name-part taxon-name-part-type="species">petila</tp:taxon-name-part></tp:taxon-name></italic>, male <bold>A</bold> head <bold>B</bold> pronotum <bold>C</bold> front femur <bold>D</bold> tarsal claw <bold>E</bold> cercus <bold>F</bold> left tegmen <bold>G</bold> right tegmen <bold>H</bold> wing.</p></caption><graphic xmlns:xlink="http://www.w3.org/1999/xlink" xlink:href="zookeys-596-027-g004.jpg" position="float" orientation="portrait" xlink:type="simple" id="oo_91631.jpg"/></fig><fig id="F2" position="float" orientation="portrait"><label>Figure 2.</label><caption><p>
          <bold>A–F</bold> Pronotum and head features <bold>A</bold> pronotum of <italic><tp:taxon-name><tp:taxon-name-part taxon-name-part-type="genus">Sinolatindia</tp:taxon-name-part> <tp:taxon-name-part taxon-name-part-type="species">petila</tp:taxon-name-part></tp:taxon-name></italic>, holotype <bold>B</bold> head of <italic><tp:taxon-name><tp:taxon-name-part taxon-name-part-type="genus">Sinolatindia</tp:taxon-name-part> <tp:taxon-name-part taxon-name-part-type="species">petila</tp:taxon-name-part></tp:taxon-name></italic>, holotype <bold>C</bold> pronotum of <italic><tp:taxon-name><tp:taxon-name-part taxon-name-part-type="genus">Latindia</tp:taxon-name-part> <tp:taxon-name-part taxon-name-part-type="species">dohrniana</tp:taxon-name-part></tp:taxon-name></italic> <bold>D</bold> head of <italic><tp:taxon-name><tp:taxon-name-part taxon-name-part-type="genus">Latindia</tp:taxon-name-part> <tp:taxon-name-part taxon-name-part-type="species">dohrniana</tp:taxon-name-part></tp:taxon-name></italic> <bold>E</bold> pronotum of <italic><tp:taxon-name><tp:taxon-name-part taxon-name-part-type="genus">Homopteroidea</tp:taxon-name-part> <tp:taxon-name-part taxon-name-part-type="species">minor</tp:taxon-name-part></tp:taxon-name></italic>, lectotype <bold>F</bold> head of <italic><tp:taxon-name><tp:taxon-name-part taxon-name-part-type="genus">Homopteroidea</tp:taxon-name-part> <tp:taxon-name-part taxon-name-part-type="species">minor</tp:taxon-name-part></tp:taxon-name></italic>, lectotype <bold>G–I</bold> <italic><tp:taxon-name><tp:taxon-name-part taxon-name-part-type="genus">Latindia</tp:taxon-name-part> <tp:taxon-name-part taxon-name-part-type="species">maurella</tp:taxon-name-part></tp:taxon-name></italic>, holotype, female (originally reported as male, but latter corrected as female (Rehn, 1937)) <bold>G</bold> in dorsal view <bold>H</bold> in ventral view <bold>I</bold> label <bold>J–K</bold> original figures of <italic><tp:taxon-name><tp:taxon-name-part taxon-name-part-type="genus">Homopteroidea</tp:taxon-name-part> <tp:taxon-name-part taxon-name-part-type="species">shelfordi</tp:taxon-name-part></tp:taxon-name></italic>, from Hanitsch, 1929 <bold>J</bold> left tegmen <bold>K</bold> right tegmen <bold>L–M</bold> <italic><tp:taxon-name><tp:taxon-name-part taxon-name-part-type="genus">Latindia</tp:taxon-name-part> <tp:taxon-name-part taxon-name-part-type="species">dohrniana</tp:taxon-name-part></tp:taxon-name></italic>, after Rehn 1951 <bold>L</bold> tegmen <bold>M</bold> wing <bold>C–D</bold> and <bold>G–I</bold> photographed by Gunvi Lindberg, <named-content xmlns:xlink="http://www.w3.org/1999/xlink" xlink:type="simple" content-type="institution" xlink:href="http://grbio.org/institution/swedish-museum-natural-history">Swedish <named-content xlink:type="simple" content-type="institution" xlink:href="http://grbio.org/institution/museum-natural-history"><named-content xlink:type="simple" content-type="institution" xlink:href="http://grbio.org/institution/museum-0">Museum</named-content> of Natural History</named-content></named-content>, Stockholm (<named-content xmlns:xlink="http://www.w3.org/1999/xlink" content-type="dwc:institutional_code" xlink:type="simple">NRM</named-content>) <bold>E–F</bold> photographed by Katherine Child and provided by Amoret Spooner, <named-content xmlns:xlink="http://www.w3.org/1999/xlink" xlink:type="simple" content-type="institution" xlink:href="http://grbio.org/institution/oxford-university-museum-natural-history">Oxford <named-content xlink:type="simple" content-type="institution" xlink:href="http://grbio.org/institution/university-museum-natural-history"><named-content xlink:type="simple" content-type="institution" xlink:href="http://grbio.org/institution/university-0">University</named-content> <named-content xlink:type="simple" content-type="institution" xlink:href="http://grbio.org/institution/museum-natural-history"><named-content xlink:type="simple" content-type="institution" xlink:href="http://grbio.org/institution/museum-0">Museum</named-content> of Natural History</named-content></named-content></named-content>, Oxford (<named-content xmlns:xlink="http://www.w3.org/1999/xlink" content-type="dwc:institutional_code" xlink:type="simple">OUM</named-content>).</p></caption><graphic xmlns:xlink="http://www.w3.org/1999/xlink" xlink:href="zookeys-596-027-g002.jpg" position="float" orientation="portrait" xlink:type="simple" id="oo_91629.jpg"/></fig><fig id="F5" position="float" orientation="portrait"><label>Figure 5.</label><caption><p>
          <bold>A–D</bold> Male features of <italic><tp:taxon-name><tp:taxon-name-part taxon-name-part-type="genus">Sinolatindia</tp:taxon-name-part> <tp:taxon-name-part taxon-name-part-type="species">petila</tp:taxon-name-part></tp:taxon-name></italic> <bold>A</bold> Subgenital plate, in ventral view <bold>B</bold> genitalia, in dorsal view <bold>C</bold> L3, in dorsal view <bold>D</bold> supra-anal plate, in dorsal view <bold>E–F</bold> male genitalia of <italic><tp:taxon-name><tp:taxon-name-part taxon-name-part-type="genus">Homopteroidea</tp:taxon-name-part></tp:taxon-name></italic> spp. <bold>E</bold> <italic><tp:taxon-name><tp:taxon-name-part taxon-name-part-type="genus">Homopteroidea</tp:taxon-name-part> <tp:taxon-name-part taxon-name-part-type="species">nigra</tp:taxon-name-part></tp:taxon-name></italic>, in dorsal view (this is the original position of the drawing pictured in <xref ref-type="bibr" rid="B26">Roth (1995a)</xref>, and Roth said it was “dorsal”) <bold>F</bold> <italic><tp:taxon-name><tp:taxon-name-part taxon-name-part-type="genus">Homopteroidea</tp:taxon-name-part> <tp:taxon-name-part taxon-name-part-type="species">brachyptera</tp:taxon-name-part></tp:taxon-name></italic>, holotype, in dorsal view (annotation the same as 5E) <bold>E–F</bold> photographed by Katherine Child and provided by Amoret Spooner, <named-content xmlns:xlink="http://www.w3.org/1999/xlink" xlink:type="simple" content-type="institution" xlink:href="http://grbio.org/institution/oxford-university-museum-natural-history">Oxford <named-content xlink:type="simple" content-type="institution" xlink:href="http://grbio.org/institution/university-museum-natural-history"><named-content xlink:type="simple" content-type="institution" xlink:href="http://grbio.org/institution/university-0">University</named-content> <named-content xlink:type="simple" content-type="institution" xlink:href="http://grbio.org/institution/museum-natural-history"><named-content xlink:type="simple" content-type="institution" xlink:href="http://grbio.org/institution/museum-0">Museum</named-content> of Natural History</named-content></named-content></named-content> (<named-content xmlns:xlink="http://www.w3.org/1999/xlink" content-type="dwc:institutional_code" xlink:type="simple">OUM</named-content>).</p></caption><graphic xmlns:xlink="http://www.w3.org/1999/xlink" xlink:href="zookeys-596-027-g005.jpg" position="float" orientation="portrait" xlink:type="simple" id="oo_91632.jpg"/></fig></tp:treatment-sec><ref-list><ref id="B24"><mixed-citation xmlns:xlink="http://www.w3.org/1999/xlink" xlink:type="simple">
          <person-group><name name-style="western"><surname>Rehn</surname><given-names>JAG</given-names></name><name name-style="western"><surname>Hebard</surname><given-names>M</given-names></name></person-group> (<year>1927</year>) <article-title>The <tp:taxon-name><tp:taxon-name-part taxon-name-part-type="order">Orthoptera</tp:taxon-name-part></tp:taxon-name> of the West Indies. Number 1. <tp:taxon-name><tp:taxon-name-part taxon-name-part-type="family">Blattidae</tp:taxon-name-part></tp:taxon-name>.</article-title> <source>Bulletin of the American Museum of Natural History</source> <volume>54</volume>: <fpage>1</fpage>–<lpage>20</lpage>.</mixed-citation></ref><ref id="B22"><mixed-citation xmlns:xlink="http://www.w3.org/1999/xlink" xlink:type="simple">
          <person-group><name name-style="western"><surname>Rehn</surname><given-names>JAG</given-names></name></person-group> (<year>1937</year>) <article-title>New or little known Neotropical <tp:taxon-name><tp:taxon-name-part taxon-name-part-type="family">Blattidae</tp:taxon-name-part></tp:taxon-name> (<tp:taxon-name><tp:taxon-name-part taxon-name-part-type="order">Orthoptera</tp:taxon-name-part></tp:taxon-name>). Number four.</article-title> <source>Transactions of the American Entomological Society</source> (1890) <volume>63</volume>(<issue>3</issue>): <fpage>207</fpage>–<lpage>258</lpage>.</mixed-citation></ref><ref id="B23"><mixed-citation xmlns:xlink="http://www.w3.org/1999/xlink" xlink:type="simple">
          <person-group><name name-style="western"><surname>Rehn</surname><given-names>JAG</given-names></name></person-group> (<year>1951</year>) <article-title>Classification of the <tp:taxon-name><tp:taxon-name-part taxon-name-part-type="suborder">Blattaria</tp:taxon-name-part></tp:taxon-name> as indicated by their wings (<tp:taxon-name><tp:taxon-name-part taxon-name-part-type="order">Orthoptera</tp:taxon-name-part></tp:taxon-name>).</article-title> <source>Memoirs of the American Entomological Society</source> <volume>14</volume>: <fpage>1</fpage>–<lpage>129</lpage>.</mixed-citation></ref><ref id="B20"><mixed-citation xmlns:xlink="http://www.w3.org/1999/xlink" xlink:type="simple">
          <person-group><name name-style="western"><surname>Princis</surname><given-names>K</given-names></name></person-group> (<year>1963</year>) <article-title><tp:taxon-name><tp:taxon-name-part taxon-name-part-type="order">Blattariae</tp:taxon-name-part></tp:taxon-name>: Suborde <tp:taxon-name><tp:taxon-name-part taxon-name-part-type="superfamily">Polyphagoidea</tp:taxon-name-part></tp:taxon-name>: Fam.: <tp:taxon-name><tp:taxon-name-part taxon-name-part-type="family">Homoeogamiidae</tp:taxon-name-part></tp:taxon-name>, <tp:taxon-name><tp:taxon-name-part taxon-name-part-type="family">Euthyrrhaphidae</tp:taxon-name-part></tp:taxon-name>, <tp:taxon-name><tp:taxon-name-part taxon-name-part-type="family">Latindiidae</tp:taxon-name-part></tp:taxon-name>, <tp:taxon-name><tp:taxon-name-part taxon-name-part-type="family">Anacompsidae</tp:taxon-name-part></tp:taxon-name>, <tp:taxon-name><tp:taxon-name-part taxon-name-part-type="family">Atticolidae</tp:taxon-name-part></tp:taxon-name>, <tp:taxon-name><tp:taxon-name-part taxon-name-part-type="family">Attaphilidae</tp:taxon-name-part></tp:taxon-name>; Subordo <tp:taxon-name><tp:taxon-name-part taxon-name-part-type="superfamily">Blaberoidea</tp:taxon-name-part></tp:taxon-name>: Fam. <tp:taxon-name><tp:taxon-name-part taxon-name-part-type="family">Blaberidae</tp:taxon-name-part></tp:taxon-name>.</article-title> In: <person-group><name name-style="western"><surname>Beier</surname><given-names>M</given-names></name></person-group> (<role>Ed.</role>) <issue-title>Orthopterorum Catalogus.</issue-title> <source>Pars 4. Uitgeverij Dr. W. Junk, ’s-Gravenhage</source>, <fpage>77</fpage>–<lpage>172</lpage>.</mixed-citation></ref><ref id="B26"><mixed-citation xmlns:xlink="http://www.w3.org/1999/xlink" xlink:type="simple">
          <person-group><name name-style="western"><surname>Roth</surname><given-names>LM</given-names></name></person-group> (<year>1995a</year>) <article-title>Revision of the cockroach genus <italic><tp:taxon-name><tp:taxon-name-part taxon-name-part-type="genus">Homopteroidea</tp:taxon-name-part></tp:taxon-name></italic> Shelford (<tp:taxon-name><tp:taxon-name-part taxon-name-part-type="suborder">Blattaria</tp:taxon-name-part></tp:taxon-name>, <tp:taxon-name><tp:taxon-name-part taxon-name-part-type="family">Polyphagidae</tp:taxon-name-part></tp:taxon-name>).</article-title> <source>Tijdschrift voor Entomologie</source> <volume>138</volume>: <fpage>103</fpage>–<lpage>116</lpage>.</mixed-citation></ref><ref id="B28"><mixed-citation xmlns:xlink="http://www.w3.org/1999/xlink" xlink:type="simple">
          <person-group><name name-style="western"><surname>Roth</surname><given-names>LM</given-names></name></person-group> (<year>2003</year>) <article-title>Systematics and phylogeny of cockroaches (<tp:taxon-name><tp:taxon-name-part taxon-name-part-type="superorder">Dictyoptera</tp:taxon-name-part></tp:taxon-name>: <tp:taxon-name><tp:taxon-name-part taxon-name-part-type="suborder">Blattaria</tp:taxon-name-part></tp:taxon-name>).</article-title> <source>Oriental Insects</source> <volume>37</volume>: <fpage>1</fpage>–<lpage>186</lpage>. doi: <ext-link xlink:type="simple" ext-link-type="doi" xlink:href="10.1080/00305316.2003.10417344">10.1080/00305316.2003.10417344</ext-link></mixed-citation></ref><ref id="B27"><mixed-citation xmlns:xlink="http://www.w3.org/1999/xlink" xlink:type="simple">
          <person-group><name name-style="western"><surname>Roth</surname><given-names>LM</given-names></name></person-group> (<year>1995b</year>) <article-title>Description of a new species of <italic><tp:taxon-name><tp:taxon-name-part taxon-name-part-type="genus">Ctenoneura</tp:taxon-name-part></tp:taxon-name></italic> Hanitsch from Sabah (<tp:taxon-name><tp:taxon-name-part taxon-name-part-type="suborder">Blattaria</tp:taxon-name-part></tp:taxon-name>, <tp:taxon-name><tp:taxon-name-part taxon-name-part-type="family">Polyphagidae</tp:taxon-name-part></tp:taxon-name>).</article-title> <source>Tijdschrift voor Entomologie</source> <volume>138</volume>: <fpage>117</fpage>–<lpage>119</lpage>.</mixed-citation></ref></ref-list></tp:taxon-treatment>
