# Supplementary material for: Sinolatindia petila gen. n. and sp. n. from China (Blattodea, Corydiidae, Latindiinae)
Source: Zookeys. 2016 Jun 7;(596):27–38. doi: 10.3897/zookeys.596.8332 (PMC4926652; doi:10.3897/zookeys.596.8332)
Supplement: XML Treatment for Sinolatindia petila [file zookeys.596.8332-treatment3.xml]

<!DOCTYPE tp:taxon-treatment
  PUBLIC "-//TaxonX//DTD Taxonomic Treatment Publishing DTD v0 20100105//EN" "tax-treatment-NSO.dtd">
<tp:taxon-treatment xmlns:tp="http://www.plazi.org/taxpub"><tp:treatment-meta><kwd-group><label>Taxon classification</label><kwd><named-content content-type="kingdom">Animalia</named-content></kwd><kwd><named-content content-type="order">Blattodea</named-content></kwd><kwd><named-content content-type="family">Corydiidae</named-content></kwd></kwd-group><mixed-citation publication-type="journal"><person-group><name><surname>Qiu</surname><given-names>Lu</given-names></name><name><surname>Che</surname><given-names>Yanli</given-names></name><name><surname>Wang</surname><given-names>Zongqing</given-names></name></person-group><article-title><italic><tp:taxon-name><tp:taxon-name-part taxon-name-part-type="genus">Sinolatindia</tp:taxon-name-part> <tp:taxon-name-part taxon-name-part-type="species">petila</tp:taxon-name-part></tp:taxon-name></italic> gen. n. and sp. n. from China (<tp:taxon-name><tp:taxon-name-part taxon-name-part-type="order">Blattodea</tp:taxon-name-part></tp:taxon-name>, <tp:taxon-name><tp:taxon-name-part taxon-name-part-type="family">Corydiidae</tp:taxon-name-part></tp:taxon-name>, <tp:taxon-name><tp:taxon-name-part taxon-name-part-type="subfamily">Latindiinae</tp:taxon-name-part></tp:taxon-name>)</article-title><source>Zookeys</source><day>7</day><month>6</month><year>2016</year><volume>2016</volume><issue>596</issue><fpage>27</fpage><lpage>38</lpage><pub-id pub-id-type="doi">10.3897/zookeys.596.8332</pub-id></mixed-citation></tp:treatment-meta><tp:nomenclature><tp:taxon-name>
            <tp:taxon-name-part taxon-name-part-type="genus">Sinolatindia</tp:taxon-name-part>
            <tp:taxon-name-part taxon-name-part-type="species">petila</tp:taxon-name-part>
            <object-id xmlns:xlink="http://www.w3.org/1999/xlink" content-type="zoobank" xlink:type="simple">http://zoobank.org/46E73A6D-3BA1-41CF-9C06-974BD02FE49F</object-id>
          </tp:taxon-name><tp:taxon-status xmlns:xlink="http://www.w3.org/1999/xlink" xlink:type="simple">sp. n.</tp:taxon-status><xref ref-type="fig" rid="F1">Figs 1</xref><xref ref-type="fig" rid="F2">, 2A-B</xref><xref ref-type="fig" rid="F3">, 3</xref><xref ref-type="fig" rid="F4">, 4</xref><xref ref-type="fig" rid="F5">, 5A–D</xref><tp:nomenclature-citation-list><tp:nomenclature-citation><tp:taxon-name>
            <tp:taxon-name-part taxon-name-part-type="genus">Sinolatindia</tp:taxon-name-part>
            <tp:taxon-name-part taxon-name-part-type="species">petila</tp:taxon-name-part>
            <object-id xmlns:xlink="http://www.w3.org/1999/xlink" content-type="zoobank" xlink:type="simple">http://zoobank.org/46E73A6D-3BA1-41CF-9C06-974BD02FE49F</object-id>
          </tp:taxon-name><comment>素色纤蠊</comment></tp:nomenclature-citation></tp:nomenclature-citation-list></tp:nomenclature><tp:treatment-sec sec-type="type material"><title>Type material.</title><p>
            <bold>Holotype: Yunnan</bold>: ♂ (<named-content xmlns:xlink="http://www.w3.org/1999/xlink" content-type="dwc:institutional_code" xlink:type="simple">IZCAS</named-content>), 40 km from southeast Jinggu County (景谷县), Puer City, 1000m, 13.V.1957, D. V. Panfilov leg.; <bold>Paratype: Yunnan: <!--PageBreak--></bold>1♂ (<named-content xmlns:xlink="http://www.w3.org/1999/xlink" content-type="dwc:institutional_code" xlink:type="simple">IZCAS</named-content>), Mengla County (勐腊县), Xishuangbanna Prefecture, 620-650m, 2.VI.1959, Suo-Fu Li leg.</p></tp:treatment-sec><tp:treatment-sec sec-type="diagnosis"><title>Diagnosis.</title><p>As for the genus (<italic>vide supra</italic>)</p></tp:treatment-sec><tp:treatment-sec sec-type="description"><title>Description.</title><p>
            <bold>Male.</bold> Body length 5.9–6.0 mm; overall length including tegmen 6.8–7.0 mm; pronotum length × width 1.2–1.3 × 1.5–1.6 mm.</p><p>
            <bold>Coloration</bold>: Body generally light brownish yellow, transparent (Fig. <xref ref-type="fig" rid="F3">3A–B</xref>). Head yellowish brown, eyes black, antenna brown. Pronotal disk brownish yellow, with hyaline anterior, posterior and lateral areas (Fig. <xref ref-type="fig" rid="F2">2A</xref>). Left tegmen brownish yellow, right tegmen brownish yellow with wide hyaline area (Fig. <xref ref-type="fig" rid="F4">4F–G</xref>). Wings hyaline, distal portion light brownish yellow. Venation of tegmina and wings light-colored. Legs brownish yellow. Cerci brown.</p><!--PageBreak--><!--PageBreak--><p>Body very flat, narrow, well pubescent. <bold>Head</bold>: exposed dorsally, triangular, longer than its width, vertex nearly straight, face flat, eyes lateral, wide apart, surface with the individual facets convex, interocular space greater than the distance between antennal sockets, ocelli absent (Figs <xref ref-type="fig" rid="F2">2B</xref>, <xref ref-type="fig" rid="F4">4A</xref>). <bold>Pronotum</bold>: suboval, pubescent, anterior margin slightly protruded, lateral of anterior margins oblique, lateral margins nearly parallel, hind margin truncated, with lateral corners bluntly rounded (Figs <xref ref-type="fig" rid="F2">2A</xref>, <xref ref-type="fig" rid="F4">4B</xref>). <bold>Tegmina and wings</bold>: fully developed extending beyond the end of abdomen, venations not distinct. Tegmina pubescent except the hyaline region of right tegmen, both tegmina with free, long, simple and strong <abbrev xmlns:xlink="http://www.w3.org/1999/xlink" xlink:title="subcosta" xlink:type="simple">Sc</abbrev>, <abbrev xmlns:xlink="http://www.w3.org/1999/xlink" xlink:title="radius" xlink:type="simple">R</abbrev> with 7-8 oblique branches, the second and third branches intersected (Fig. <xref ref-type="fig" rid="F4">4F–G</xref>), <abbrev xmlns:xlink="http://www.w3.org/1999/xlink" xlink:title="radius anterior" xlink:type="simple">RA</abbrev> simple, <abbrev xmlns:xlink="http://www.w3.org/1999/xlink" xlink:title="media" xlink:type="simple">M</abbrev> bifurcated distally, and stalked with <abbrev xmlns:xlink="http://www.w3.org/1999/xlink" xlink:title="cubitus anterior" xlink:type="simple">CuA</abbrev> basally, <abbrev xmlns:xlink="http://www.w3.org/1999/xlink" xlink:title="cubitus anterior" xlink:type="simple">CuA</abbrev> with 2-3 branches, major veins reticulate with some cross veins, forming many polygonal cells (Fig. <xref ref-type="fig" rid="F4">4F–G</xref>). Wings with <abbrev xmlns:xlink="http://www.w3.org/1999/xlink" xlink:title="subcosta" xlink:type="simple">Sc</abbrev> shorter than <abbrev xmlns:xlink="http://www.w3.org/1999/xlink" xlink:title="radius anterior" xlink:type="simple">RA</abbrev>, <abbrev xmlns:xlink="http://www.w3.org/1999/xlink" xlink:title="media" xlink:type="simple">M</abbrev> simple, or bifurcate distally, <abbrev xmlns:xlink="http://www.w3.org/1999/xlink" xlink:title="cubitus anterior" xlink:type="simple">CuA</abbrev> with 2-3 branches, reticulate with very a few cross veins, <abbrev xmlns:xlink="http://www.w3.org/1999/xlink" xlink:title="cubitus posterior" xlink:type="simple">CuP</abbrev> slender, <abbrev xmlns:xlink="http://www.w3.org/1999/xlink" xlink:title="anal anterior" xlink:type="simple">AA</abbrev> connects <abbrev xmlns:xlink="http://www.w3.org/1999/xlink" xlink:title="cubitus posterior" xlink:type="simple">CuP</abbrev> medially or distally, the first <abbrev xmlns:xlink="http://www.w3.org/1999/xlink" xlink:title="anal posterior" xlink:type="simple">AP</abbrev> bifurcate (Fig. <xref ref-type="fig" rid="F4">4H</xref>). <bold>Legs</bold>: Pubescent, front femur stout, apex of the hind margin with one small spine on each side, and followed with contiguous spinules (type C<sub>1</sub>), pulvilli and arolia absent, tarsal claws small, symmetrical, slightly serrated (Fig. <xref ref-type="fig" rid="F4">4C–D</xref>). <bold>Abdomen</bold>: Supra-anal plate in dorsal view transverse, symmetrical, apex widely depressed (see the arrow in Fig. <xref ref-type="fig" rid="F5">5D</xref>), anterior and lateral margins pubescent, median hyaline broadly (Fig. <xref ref-type="fig" rid="F5">5D</xref>), cerci slender, well pubescent, apex acute (Fig. <xref ref-type="fig" rid="F4">4E</xref>). Subgenital plate generally symmetrical, pubescent, lateral parts with distinctly longer and thicker setae, apex slightly protruding, styli similar, with several long setae (Fig. <xref ref-type="fig" rid="F5">5A</xref>). <bold>Genitalia</bold>: Very complex, as Figure <xref ref-type="fig" rid="F5">5B</xref>. Left phallomere with a very elongated L3, the apex of which is curved rectangularly three times as in Figure <xref ref-type="fig" rid="F5">5C</xref>.</p><fig id="F1" position="float" orientation="portrait"><label>Figure 1.</label><caption><p>Recorded distribution of <italic><tp:taxon-name><tp:taxon-name-part taxon-name-part-type="genus">Sinolatindia</tp:taxon-name-part> <tp:taxon-name-part taxon-name-part-type="species">petila</tp:taxon-name-part></tp:taxon-name></italic> gen. n. and sp. n.</p></caption><graphic xmlns:xlink="http://www.w3.org/1999/xlink" xlink:href="zookeys-596-027-g001.jpg" position="float" orientation="portrait" xlink:type="simple" id="oo_91628.jpg"/></fig><fig id="F2" position="float" orientation="portrait"><label>Figure 2.</label><caption><p>
          <bold>A–F</bold> Pronotum and head features <bold>A</bold> pronotum of <italic><tp:taxon-name><tp:taxon-name-part taxon-name-part-type="genus">Sinolatindia</tp:taxon-name-part> <tp:taxon-name-part taxon-name-part-type="species">petila</tp:taxon-name-part></tp:taxon-name></italic>, holotype <bold>B</bold> head of <italic><tp:taxon-name><tp:taxon-name-part taxon-name-part-type="genus">Sinolatindia</tp:taxon-name-part> <tp:taxon-name-part taxon-name-part-type="species">petila</tp:taxon-name-part></tp:taxon-name></italic>, holotype <bold>C</bold> pronotum of <italic><tp:taxon-name><tp:taxon-name-part taxon-name-part-type="genus">Latindia</tp:taxon-name-part> <tp:taxon-name-part taxon-name-part-type="species">dohrniana</tp:taxon-name-part></tp:taxon-name></italic> <bold>D</bold> head of <italic><tp:taxon-name><tp:taxon-name-part taxon-name-part-type="genus">Latindia</tp:taxon-name-part> <tp:taxon-name-part taxon-name-part-type="species">dohrniana</tp:taxon-name-part></tp:taxon-name></italic> <bold>E</bold> pronotum of <italic><tp:taxon-name><tp:taxon-name-part taxon-name-part-type="genus">Homopteroidea</tp:taxon-name-part> <tp:taxon-name-part taxon-name-part-type="species">minor</tp:taxon-name-part></tp:taxon-name></italic>, lectotype <bold>F</bold> head of <italic><tp:taxon-name><tp:taxon-name-part taxon-name-part-type="genus">Homopteroidea</tp:taxon-name-part> <tp:taxon-name-part taxon-name-part-type="species">minor</tp:taxon-name-part></tp:taxon-name></italic>, lectotype <bold>G–I</bold> <italic><tp:taxon-name><tp:taxon-name-part taxon-name-part-type="genus">Latindia</tp:taxon-name-part> <tp:taxon-name-part taxon-name-part-type="species">maurella</tp:taxon-name-part></tp:taxon-name></italic>, holotype, female (originally reported as male, but latter corrected as female (Rehn, 1937)) <bold>G</bold> in dorsal view <bold>H</bold> in ventral view <bold>I</bold> label <bold>J–K</bold> original figures of <italic><tp:taxon-name><tp:taxon-name-part taxon-name-part-type="genus">Homopteroidea</tp:taxon-name-part> <tp:taxon-name-part taxon-name-part-type="species">shelfordi</tp:taxon-name-part></tp:taxon-name></italic>, from Hanitsch, 1929 <bold>J</bold> left tegmen <bold>K</bold> right tegmen <bold>L–M</bold> <italic><tp:taxon-name><tp:taxon-name-part taxon-name-part-type="genus">Latindia</tp:taxon-name-part> <tp:taxon-name-part taxon-name-part-type="species">dohrniana</tp:taxon-name-part></tp:taxon-name></italic>, after Rehn 1951 <bold>L</bold> tegmen <bold>M</bold> wing <bold>C–D</bold> and <bold>G–I</bold> photographed by Gunvi Lindberg, <named-content xmlns:xlink="http://www.w3.org/1999/xlink" xlink:type="simple" content-type="institution" xlink:href="http://grbio.org/institution/swedish-museum-natural-history">Swedish <named-content xlink:type="simple" content-type="institution" xlink:href="http://grbio.org/institution/museum-natural-history"><named-content xlink:type="simple" content-type="institution" xlink:href="http://grbio.org/institution/museum-0">Museum</named-content> of Natural History</named-content></named-content>, Stockholm (<named-content xmlns:xlink="http://www.w3.org/1999/xlink" content-type="dwc:institutional_code" xlink:type="simple">NRM</named-content>) <bold>E–F</bold> photographed by Katherine Child and provided by Amoret Spooner, <named-content xmlns:xlink="http://www.w3.org/1999/xlink" xlink:type="simple" content-type="institution" xlink:href="http://grbio.org/institution/oxford-university-museum-natural-history">Oxford <named-content xlink:type="simple" content-type="institution" xlink:href="http://grbio.org/institution/university-museum-natural-history"><named-content xlink:type="simple" content-type="institution" xlink:href="http://grbio.org/institution/university-0">University</named-content> <named-content xlink:type="simple" content-type="institution" xlink:href="http://grbio.org/institution/museum-natural-history"><named-content xlink:type="simple" content-type="institution" xlink:href="http://grbio.org/institution/museum-0">Museum</named-content> of Natural History</named-content></named-content></named-content>, Oxford (<named-content xmlns:xlink="http://www.w3.org/1999/xlink" content-type="dwc:institutional_code" xlink:type="simple">OUM</named-content>).</p></caption><graphic xmlns:xlink="http://www.w3.org/1999/xlink" xlink:href="zookeys-596-027-g002.jpg" position="float" orientation="portrait" xlink:type="simple" id="oo_91629.jpg"/></fig><fig id="F3" position="float" orientation="portrait"><label>Figure 3.</label><caption><p>
          <bold>A–B</bold> <italic><tp:taxon-name><tp:taxon-name-part taxon-name-part-type="genus">Sinolatindia</tp:taxon-name-part> <tp:taxon-name-part taxon-name-part-type="species">petila</tp:taxon-name-part></tp:taxon-name></italic> gen. n. and sp. n., male <bold>A</bold> paratype, in dorsal view <bold>B</bold> same, in ventral view.</p></caption><graphic xmlns:xlink="http://www.w3.org/1999/xlink" xlink:href="zookeys-596-027-g003.jpg" position="float" orientation="portrait" xlink:type="simple" id="oo_91630.jpg"/></fig><fig id="F4" position="float" orientation="portrait"><label>Figure 4.</label><caption><p>Features of <italic><tp:taxon-name><tp:taxon-name-part taxon-name-part-type="genus">Sinolatindia</tp:taxon-name-part> <tp:taxon-name-part taxon-name-part-type="species">petila</tp:taxon-name-part></tp:taxon-name></italic>, male <bold>A</bold> head <bold>B</bold> pronotum <bold>C</bold> front femur <bold>D</bold> tarsal claw <bold>E</bold> cercus <bold>F</bold> left tegmen <bold>G</bold> right tegmen <bold>H</bold> wing.</p></caption><graphic xmlns:xlink="http://www.w3.org/1999/xlink" xlink:href="zookeys-596-027-g004.jpg" position="float" orientation="portrait" xlink:type="simple" id="oo_91631.jpg"/></fig><fig id="F5" position="float" orientation="portrait"><label>Figure 5.</label><caption><p>
          <bold>A–D</bold> Male features of <italic><tp:taxon-name><tp:taxon-name-part taxon-name-part-type="genus">Sinolatindia</tp:taxon-name-part> <tp:taxon-name-part taxon-name-part-type="species">petila</tp:taxon-name-part></tp:taxon-name></italic> <bold>A</bold> Subgenital plate, in ventral view <bold>B</bold> genitalia, in dorsal view <bold>C</bold> L3, in dorsal view <bold>D</bold> supra-anal plate, in dorsal view <bold>E–F</bold> male genitalia of <italic><tp:taxon-name><tp:taxon-name-part taxon-name-part-type="genus">Homopteroidea</tp:taxon-name-part></tp:taxon-name></italic> spp. <bold>E</bold> <italic><tp:taxon-name><tp:taxon-name-part taxon-name-part-type="genus">Homopteroidea</tp:taxon-name-part> <tp:taxon-name-part taxon-name-part-type="species">nigra</tp:taxon-name-part></tp:taxon-name></italic>, in dorsal view (this is the original position of the drawing pictured in <xref ref-type="bibr" rid="B26">Roth (1995a)</xref>, and Roth said it was “dorsal”) <bold>F</bold> <italic><tp:taxon-name><tp:taxon-name-part taxon-name-part-type="genus">Homopteroidea</tp:taxon-name-part> <tp:taxon-name-part taxon-name-part-type="species">brachyptera</tp:taxon-name-part></tp:taxon-name></italic>, holotype, in dorsal view (annotation the same as 5E) <bold>E–F</bold> photographed by Katherine Child and provided by Amoret Spooner, <named-content xmlns:xlink="http://www.w3.org/1999/xlink" xlink:type="simple" content-type="institution" xlink:href="http://grbio.org/institution/oxford-university-museum-natural-history">Oxford <named-content xlink:type="simple" content-type="institution" xlink:href="http://grbio.org/institution/university-museum-natural-history"><named-content xlink:type="simple" content-type="institution" xlink:href="http://grbio.org/institution/university-0">University</named-content> <named-content xlink:type="simple" content-type="institution" xlink:href="http://grbio.org/institution/museum-natural-history"><named-content xlink:type="simple" content-type="institution" xlink:href="http://grbio.org/institution/museum-0">Museum</named-content> of Natural History</named-content></named-content></named-content> (<named-content xmlns:xlink="http://www.w3.org/1999/xlink" content-type="dwc:institutional_code" xlink:type="simple">OUM</named-content>).</p></caption><graphic xmlns:xlink="http://www.w3.org/1999/xlink" xlink:href="zookeys-596-027-g005.jpg" position="float" orientation="portrait" xlink:type="simple" id="oo_91632.jpg"/></fig><p>
            <bold>Female.</bold> Unknown.</p></tp:treatment-sec><tp:treatment-sec sec-type="distribution"><title>Distribution.</title><p>China: South Yunnan (Fig. <xref ref-type="fig" rid="F1">1</xref>).</p></tp:treatment-sec><tp:treatment-sec sec-type="etymology"><title>Etymology.</title><p>The species epithet is from the Latin word “petilus” meaning thin and little in reference to its narrow and small body.</p></tp:treatment-sec><ref-list><ref id="B26"><mixed-citation xmlns:xlink="http://www.w3.org/1999/xlink" xlink:type="simple">
          <person-group><name name-style="western"><surname>Roth</surname><given-names>LM</given-names></name></person-group> (<year>1995a</year>) <article-title>Revision of the cockroach genus <italic><tp:taxon-name><tp:taxon-name-part taxon-name-part-type="genus">Homopteroidea</tp:taxon-name-part></tp:taxon-name></italic> Shelford (<tp:taxon-name><tp:taxon-name-part taxon-name-part-type="suborder">Blattaria</tp:taxon-name-part></tp:taxon-name>, <tp:taxon-name><tp:taxon-name-part taxon-name-part-type="family">Polyphagidae</tp:taxon-name-part></tp:taxon-name>).</article-title> <source>Tijdschrift voor Entomologie</source> <volume>138</volume>: <fpage>103</fpage>–<lpage>116</lpage>.</mixed-citation></ref></ref-list></tp:taxon-treatment>
